# Supplementary material for: Mobocertinib (TAK-788) in EGFR Exon 20 Insertion+ Metastatic NSCLC: Patient-Reported Outcomes from EXCLAIM Extension Cohort
Source: J Clin Med. 2022 Dec 23;12(1):112. doi: 10.3390/jcm12010112 (PMC9821270; doi:10.3390/jcm12010112)
Supplement: Supplementary file 1 [file jcm-12-00112-s001.zip]

Archive with 1 entries (1 files):
- jcm-2078452-supplementary.pdf
